# Supplementary material for: The Impact of Seasonal and Meteorological Factors on Microorganisms Present in Knee Joint Effusions Among Patients with Rheumatoid Arthritis
Source: Pharmaceuticals (Basel). 2026 Feb 24;19(3):347. doi: 10.3390/ph19030347 (PMC13029696; doi:10.3390/ph19030347)
Supplement: Supplementary file 1 [file pharmaceuticals-19-00347-s001.zip]

Archive with 2 entries (2 files):
- supplementary materials.tif
- Supplementary Materials (Baseline Table).xlsx
