# Supplementary material for: The Impact of Seasonal and Meteorological Factors on Microorganisms Present in Knee Joint Effusions Among Patients with Rheumatoid Arthritis
Source: Pharmaceuticals (Basel). 2026 Feb 24;19(3):347. doi: 10.3390/ph19030347 (PMC13029696; doi:10.3390/ph19030347)
Supplement: Supplementary file 1 [file pharmaceuticals-19-00347-s001.zip › Supplementary Materials (Baseline Table).xlsx]

## Sheet: Sheet1
Category	Variable	Total (n=72)	Spring (n=18)	Summer (n=18)	Autumn (n=18)	Winter (n=18)	P-value	Statistical Method
Demographics	Age, years (Mean±SD)	45.6±12.0	46.2±11.5	44.8±12.3	45.9±11.8	45.5±12.4	0.96	One-way ANOVA
	Female, n (%)	51 (70.8)	13 (72.2)	12 (66.7)	13 (72.2)	13 (72.2)	0.95	Chi-square test
	Residence in Guiyang, years (Mean±SD)	15.2±8.5	14.8±8.2	15.6±8.8	15.0±8.4	15.4±8.6	0.98	One-way ANOVA
Disease Characteristics	Disease duration, years (M[P25,P75])	5.0[3.0-8.5]	5.0[3.0-8.0]	4.5[3.0-9.0]	5.5[3.5-8.0]	5.0[2.8-8.5]	0.89	Kruskal-Wallis H
	RF positive, n (%)	58 (80.6)	15 (83.3)	14 (77.8)	15 (83.3)	14 (77.8)	0.92	Chi-square test
	Anti-CCP positive, n (%)	52 (72.2)	13 (72.2)	12 (66.7)	14 (77.8)	13 (72.2)	0.85	Chi-square test
Disease Activity	DAS28-CRP (Mean±SD)¹	6.2±0.8	6.1±0.7	6.3±0.9	6.2±0.8	6.2±0.8	0.92	One-way ANOVA
	CRP, mg/L (M[P25,P75])	45.2[28.5-68.0]	44.0[27.0-66.5]	46.5[29.0-70.0]	45.0[28.0-67.5]	44.8[28.5-67.0]	0.97	Kruskal-Wallis H
	ESR, mm/h (M[P25,P75])	62.5[45.0-85.0]	61.0[44.0-84.0]	64.0[46.0-86.0]	62.0[45.5-84.5]	62.0[44.0-85.0]	0.96	Kruskal-Wallis H
Treatment Status	Methotrexate use, n (%)	48 (66.7)	12 (66.7)	11 (61.1)	13 (72.2)	12 (66.7)	0.88	Chi-square test
	Glucocorticoid use, n (%)²	56 (77.8)	14 (77.8)	13 (72.2)	15 (83.3)	14 (77.8)	0.86	Chi-square test
	Prednisone equivalent dose, mg/d (M[P25,P75])³	15.0[10.0-20.0]	15.0[10.0-20.0]	15.0[10.0-20.0]	15.0[10.0-20.0]	15.0[10.0-20.0]	0.95	Kruskal-Wallis H
COVID-19 Factors	Prior COVID-19 infection, n (%)⁴	10 (13.9)	2 (11.1)	3 (16.7)	2 (11.1)	3 (16.7)	0.87	Chi-square test
	COVID-19 vaccination (≥2 doses), n (%)	55 (76.4)	14 (77.8)	15 (83.3)	13 (72.2)	13 (72.2)	0.76	Chi-square test
Recruitment Parameters	Monthly enrollment, mean±SD	6.0±1.8	6.0±1.6	6.0±2.0	6.0±1.7	6.0±1.9	1	One-way ANOVA

## Sheet: Sheet2
Category	Variable	Total (n=72)	Spring (n=18)	Summer (n=18)	Autumn (n=18)	Winter (n=18)	P-value	Statistical Method
Demographics	Age, years (Mean±SD)	45.6±12.0	46.2±11.5	44.8±12.3	45.9±11.8	45.5±12.4	0.96	One-way ANOVA
	Female, n (%)	51 (70.8)	13 (72.2)	12 (66.7)	13 (72.2)	13 (72.2)	0.95	Chi-square test
	Residence in Guiyang, years (Mean±SD)	15.2±8.5	14.8±8.2	15.6±8.8	15.0±8.4	15.4±8.6	0.98	One-way ANOVA
Disease Characteristics	Disease duration, years (M[P25,P75])	5.0[3.0-8.5]	5.0[3.0-8.0]	4.5[3.0-9.0]	5.5[3.5-8.0]	5.0[2.8-8.5]	0.89	Kruskal-Wallis H
	RF positive, n (%)	58 (80.6)	15 (83.3)	14 (77.8)	15 (83.3)	14 (77.8)	0.92	Chi-square test
	Anti-CCP positive, n (%)	52 (72.2)	13 (72.2)	12 (66.7)	14 (77.8)	13 (72.2)	0.85	Chi-square test
Disease Activity	DAS28-CRP (Mean±SD)¹	6.2±0.8	6.1±0.7	6.3±0.9	6.2±0.8	6.2±0.8	0.92	One-way ANOVA
	CRP, mg/L (M[P25,P75])	45.2[28.5-68.0]	44.0[27.0-66.5]	46.5[29.0-70.0]	45.0[28.0-67.5]	44.8[28.5-67.0]	0.97	Kruskal-Wallis H
	ESR, mm/h (M[P25,P75])	62.5[45.0-85.0]	61.0[44.0-84.0]	64.0[46.0-86.0]	62.0[45.5-84.5]	62.0[44.0-85.0]	0.96	Kruskal-Wallis H
Treatment Status	Methotrexate use, n (%)	48 (66.7)	12 (66.7)	11 (61.1)	13 (72.2)	12 (66.7)	0.88	Chi-square test
	Glucocorticoid use, n (%)²	56 (77.8)	14 (77.8)	13 (72.2)	15 (83.3)	14 (77.8)	0.86	Chi-square test
	Prednisone equivalent dose, mg/d (M[P25,P75])³	15.0[10.0-20.0]	15.0[10.0-20.0]	15.0[10.0-20.0]	15.0[10.0-20.0]	15.0[10.0-20.0]	0.95	Kruskal-Wallis H
COVID-19 Factors	Prior COVID-19 infection, n (%)⁴	10 (13.9)	2 (11.1)	3 (16.7)	2 (11.1)	3 (16.7)	0.87	Chi-square test
	COVID-19 vaccination (≥2 doses), n (%)	55 (76.4)	14 (77.8)	15 (83.3)	13 (72.2)	13 (72.2)	0.76	Chi-square test
Recruitment Parameters	Monthly enrollment, mean±SD	6.0±1.8	6.0±1.6	6.0±2.0	6.0±1.7	6.0±1.9	1	One-way ANOVA
Notes: ¹ Inclusion criterion: DAS28-CRP > 5.1 (severe active disease); all groups showed severe disease (mean 6.2); ² High glucocorticoid use rate (77.8%) typical for severe RA; ³ Only for patients on glucocorticoids (n=56); ⁴ Defined as confirmed SARS-CoV-2 infection prior to enrollment; M[P25,P75]: median [interquartile range]; All P-values > 0.05, confirming inter-group comparability.
